# Supplementary material for: Noncanonical IRF3 function mediates STING-dependent pro-inflammatory cytokine production in macrophages
Source: EMBO Rep. 2026 May 8;27(11):2865–92. doi: 10.1038/s44319-026-00793-6 (PMC13260819; doi:10.1038/s44319-026-00793-6)
Supplement: Supplementary file 2 — Source data Fig. 1 [file 44319_2026_793_MOESM2_ESM.zip]

Archive with 16 entries (11 files):
- Figure 1/
- Figure 1/.DS_Store
- __MACOSX/Figure 1/._.DS_Store
- Figure 1/Fig1H-I/
- __MACOSX/Figure 1/._Fig1H-I
- Figure 1/Fig1J-K/
- Figure 1/Fig1G/
- Figure 1/Fig1A-F/
- Figure 1/Fig1H-I/Fig1H-I_ELISA numercial data.xlsx
- __MACOSX/Figure 1/Fig1H-I/._Fig1H-I_ELISA numercial data.xlsx
- Figure 1/Fig1J-K/Fig1J-K_ELISA numercial data.xlsx
- __MACOSX/Figure 1/Fig1J-K/._Fig1J-K_ELISA numercial data.xlsx
- Figure 1/Fig1G/Fig1G_qPCR numerical data.xlsx
- __MACOSX/Figure 1/Fig1G/._Fig1G_qPCR numerical data.xlsx
- Figure 1/Fig1A-F/Fig1A-F_LegendPlex numerical data.xlsx
- __MACOSX/Figure 1/Fig1A-F/._Fig1A-F_LegendPlex numerical data.xlsx
