# Supplementary material for: Noncanonical IRF3 function mediates STING-dependent pro-inflammatory cytokine production in macrophages
Source: EMBO Rep. 2026 May 8;27(11):2865–92. doi: 10.1038/s44319-026-00793-6 (PMC13260819; doi:10.1038/s44319-026-00793-6)
Supplement: Supplementary file 2 — Source data Fig. 1 [file 44319_2026_793_MOESM2_ESM.zip › Figure 1/Fig1H-I/Fig1H-I_ELISA numercial data.xlsx]

## Sheet: Sheet1
Figure:			WT			IRF3KO
		Expt:	1	2	3	1	2	3
1H	IFNb
		UT	0	0	0	0	0	0
		DMXAA	54.17	60.3381	66.6864	0	0	0
		2'3'-cGAM(PS)2	52.1997	61.6623	66.8294	0	0	0
		P3C	0	0	0	0	0	0
1I	TNF	UT	16.8805	3.87525	29.3983	21.486	12.322	33.8912
		DMXAA	884.328	547.814	879.512	189.809	157.965	233.685
		2'3'-cGAM(PS)2	616.014	279.388	365.011	79.4894	74.7563	55.3966
		P3C	1079.41	897.878	925.124	1356.97	955.51	859.072
