# Supplementary material for: Noncanonical IRF3 function mediates STING-dependent pro-inflammatory cytokine production in macrophages
Source: EMBO Rep. 2026 May 8;27(11):2865–92. doi: 10.1038/s44319-026-00793-6 (PMC13260819; doi:10.1038/s44319-026-00793-6)
Supplement: Supplementary file 2 — Source data Fig. 1 [file 44319_2026_793_MOESM2_ESM.zip › Figure 1/Fig1J-K/Fig1J-K_ELISA numercial data.xlsx]

## Sheet: Sheet1
			WT			IRF3KO
Figure:		Expt:	1	2	3	1	2	3
1J	IFNb	UT	0	0	0	0	0	0
		DMXAA	18.2893	8.15098	5.6352	0	0	0
		2'3'-cGAM(PS)2	25.8829	8.30934	6.76972	0	0	0
		P3C	0	0	0	0	0	0
1K	TNF	UT	94.5273	32.3764	54.8262	26.657	3.52997	6.88315
		DMXAA	72.7787	36.3686	54.7997	22.2147	1.83501	4.53311
		2'3'-cGAM(PS)2	133.437	57.5052	123.484	42.7187	6.3201	12.3833
		P3C	611.893	396.057	777.757	525.12	313.627	696.187
