# Supplementary material for: Noncanonical IRF3 function mediates STING-dependent pro-inflammatory cytokine production in macrophages
Source: EMBO Rep. 2026 May 8;27(11):2865–92. doi: 10.1038/s44319-026-00793-6 (PMC13260819; doi:10.1038/s44319-026-00793-6)
Supplement: Supplementary file 2 — Source data Fig. 1 [file 44319_2026_793_MOESM2_ESM.zip › Figure 1/Fig1G/Fig1G_qPCR numerical data.xlsx]

## Sheet: Fig1G Fold change
			WT			Irf3–/–/Irf7–/–
Figure:		Expt:	1	2	3	1	2	3
1G	Ifnb1		6702.22	15860.3	17855.2	6.46401	2.02718	0.113911
	Ifna1		419.474	214.458	142.43	2.24036	4.26371	0.0109812
	Isg15		143.451	196.735	142.305	0.267251	3.55453	0.946782
	Tnf		54.7223	124.845	17.2402	12.8683	14.3668	180.599
	Il6		238.537	6365.15	3932.62	6.08467	10.5988	0.394546
	Ccl4		99.0923	167.512	67.7336	2.30782	1.80952	0.454989

## Sheet: FigEV1C-H Raw qPCR data
			WT			Irf3–/–/Irf7–/–
		Expt:	1	2	3	1	2	3
FigureEV:
1C	Ifnb1	UT	0.000220526	8.41237e-05	6.56938e-05	1.95535e-05	6.51448e-05	0.000523418
		DMXAA	1.47801	1.33423	1.17297	0.000126394	0.00013206	5.96233e-05
1D	Ifna1	UT	8.76043e-05	0.000136605	0.000171558	0.000204567	0.000128268	0.020168
		DMXAA	0.0367477	0.0292961	0.024435	0.000458303	0.000546898	0.000221469
1E	Isg15
		UT	0.158942	0.152535	0.189664	0.0402903	0.0293603	0.0443752
		DMXAA	22.8003	30.0088	26.9902	0.0107676	0.104362	0.0420136
1F	Tnf	UT	0.0352481	0.020707	0.0694562	0.0243334	0.0363939	0.00173595
		DMXAA	1.92886	2.58516	1.19744	0.313129	0.522863	0.313511
1G	Il6
		UT	0.00103156	3.09582e-05	6.01449e-05	0.000124324	6.72061e-05	0.0012018
		DMXAA	0.246065	0.197054	0.236527	0.000756471	0.000712306	0.000474166
1H	Ccl4
		UT	0.226435	0.106387	0.322639	0.159011	0.159997	0.365335
		DMXAA	22.438	17.821	21.8535	0.36697	0.289518	0.166223
