# Supplementary material for: Noncanonical IRF3 function mediates STING-dependent pro-inflammatory cytokine production in macrophages
Source: EMBO Rep. 2026 May 8;27(11):2865–92. doi: 10.1038/s44319-026-00793-6 (PMC13260819; doi:10.1038/s44319-026-00793-6)
Supplement: Supplementary file 2 — Source data Fig. 1 [file 44319_2026_793_MOESM2_ESM.zip › Figure 1/Fig1A-F/Fig1A-F_LegendPlex numerical data.xlsx]

## Sheet: Fig1A LegendPlex
			WT			Irf3–/–/Irf7–/–
		Expt:	1	2	3	1	2	3
Figure:
1A	IFNb
		UT	0	0	0	0	0	0
		DMXAA	9273.79	6627.69	10000	0	0	0
		cGAM(PS)2	7577.71	5671.99	10000	0	0	0
		P3C	0	0	0	0	0	0
		CpG DNA	0	0	0	0	0	49.17
1B	IFNa
		UT	0	0	0	0	0	0
		DMXAA	573.07	185.215	114.59	0	0	0
		cGAM(PS)2	83.701	41.405	151.25	0	0	0
		P3C	16.61	0	0	0	20.911	0
		CpG DNA	0	0	0	0	0	0
1C	TNF
		UT	0	0	0	0	0	0
		DMXAA	358.06	461.74	559.08	22.53	27.34	23.34
		cGAM(PS)2	365.84	328.45	535.24	26.81	19.26	24.42
		P3C	995.61	914.93	791.88	1050.88	957.35	1094.12
		CpG DNA	501.61	518.72	651.58	623.85	706.17	903.93
1D	IL-6
		UT	0	0	0	0	0	0
		DMXAA	540.467	304.963	520.762	0	0	0
		cGAM(PS)2	128.943	82.65	198.856	0	0	0
		P3C	124.876	80.506	100.293	184.944	154.629	183.295
		CpG DNA	56.888	53.531	78.93	76.796	113.411	183.649
1E	CCL2	UT	0	0	0	25.416	27.728	0
		DMXAA	472.987	508.125	651.969	29.934	26.355	32.468
		cGAM(PS)2	403.261	339.536	501.842	44.925	33.289	34.099
		P3C	245.024	266.279	203.574	357.041	353.548	303.803
		CpG DNA	235.597	301.527	261.089	374.766	436.344	426.945
1F	CCL5
		UT	18.47	18.47	18.47	18.47	18.47	18.47
		DMXAA	874.37	849.05	1544.27	18.47	18.47	31.02
		cGAM(PS)2	720.24	564.49	766.33	18.47	18.47	18.47
		P3C	233.36	227.17	229.19	273.62	266.67	288.63
		CpG DNA	541.57	566.23	574.89	423.84	534.64	963.88
