# Supplementary material for: Noncanonical IRF3 function mediates STING-dependent pro-inflammatory cytokine production in macrophages
Source: EMBO Rep. 2026 May 8;27(11):2865–92. doi: 10.1038/s44319-026-00793-6 (PMC13260819; doi:10.1038/s44319-026-00793-6)
Supplement: Supplementary file 3 — Source data Fig. 2 [file 44319_2026_793_MOESM3_ESM.zip]

Archive with 60 entries (53 files):
- Figure 2/
- Figure 2/.DS_Store
- __MACOSX/Figure 2/._.DS_Store
- Figure 2/Fig2E/
- __MACOSX/Figure 2/._Fig2E
- Figure 2/Fig2D/
- __MACOSX/Figure 2/._Fig2D
- Figure 2/Fig2C/
- __MACOSX/Figure 2/._Fig2C
- Figure 2/Fig2A-B/
- Figure 2/Fig2F/
- Figure 2/Fig2G/
- Figure 2/Fig2E/Fig2E_ELISA numerical data.xlsx
- __MACOSX/Figure 2/Fig2E/._Fig2E_ELISA numerical data.xlsx
- Figure 2/Fig2D/.DS_Store
- __MACOSX/Figure 2/Fig2D/._.DS_Store
- Figure 2/Fig2D/Fig2D_ELISA numerical data.xlsx
- __MACOSX/Figure 2/Fig2D/._Fig2D_ELISA numerical data.xlsx
- Figure 2/Fig2C/Fig2C_ELISA numerical data.xlsx
- __MACOSX/Figure 2/Fig2C/._Fig2C_ELISA numerical data.xlsx
- Figure 2/Fig2A-B/Fig2A-B_ELISA numerical data.xlsx
- __MACOSX/Figure 2/Fig2A-B/._Fig2A-B_ELISA numerical data.xlsx
- Figure 2/Fig2F/P-TBK1.tif
- __MACOSX/Figure 2/Fig2F/._P-TBK1.tif
- Figure 2/Fig2F/.DS_Store
- __MACOSX/Figure 2/Fig2F/._.DS_Store
- Figure 2/Fig2F/p65.tif
- __MACOSX/Figure 2/Fig2F/._p65.tif
- Figure 2/Fig2F/P-IRF3.tif
- __MACOSX/Figure 2/Fig2F/._P-IRF3.tif
- Figure 2/Fig2F/P-STING.tif
- __MACOSX/Figure 2/Fig2F/._P-STING.tif
- Figure 2/Fig2F/ACTIN.tif
- __MACOSX/Figure 2/Fig2F/._ACTIN.tif
- Figure 2/Fig2F/IkBa.tif
- __MACOSX/Figure 2/Fig2F/._IkBa.tif
- Figure 2/Fig2F/P-p65.tif
- __MACOSX/Figure 2/Fig2F/._P-p65.tif
- Figure 2/Fig2F/TBK1.tif
- __MACOSX/Figure 2/Fig2F/._TBK1.tif
- Figure 2/Fig2F/IRF3.tif
- __MACOSX/Figure 2/Fig2F/._IRF3.tif
- Figure 2/Fig2F/Fig2F_uncropped blots.pdf
- __MACOSX/Figure 2/Fig2F/._Fig2F_uncropped blots.pdf
- Figure 2/Fig2F/STING.tif
- __MACOSX/Figure 2/Fig2F/._STING.tif
- Figure 2/Fig2G/p105:p50.tif
- __MACOSX/Figure 2/Fig2G/._p105:p50.tif
- Figure 2/Fig2G/p65 short exposure.tif
- __MACOSX/Figure 2/Fig2G/._p65 short exposure.tif
- Figure 2/Fig2G/HSP70.tif
- __MACOSX/Figure 2/Fig2G/._HSP70.tif
- Figure 2/Fig2G/LAMIN A:C.tif
- __MACOSX/Figure 2/Fig2G/._LAMIN A:C.tif
- Figure 2/Fig2G/p65 long exposure.tif
- __MACOSX/Figure 2/Fig2G/._p65 long exposure.tif
- Figure 2/Fig2G/Fig2G_uncropped blots.pdf
- __MACOSX/Figure 2/Fig2G/._Fig2G_uncropped blots.pdf
- Figure 2/Fig2G/IRF3.tif
- __MACOSX/Figure 2/Fig2G/._IRF3.tif
