# Supplementary material for: Noncanonical IRF3 function mediates STING-dependent pro-inflammatory cytokine production in macrophages
Source: EMBO Rep. 2026 May 8;27(11):2865–92. doi: 10.1038/s44319-026-00793-6 (PMC13260819; doi:10.1038/s44319-026-00793-6)
Supplement: Supplementary file 3 — Source data Fig. 2 [file 44319_2026_793_MOESM3_ESM.zip › Figure 2/Fig2E/Fig2E_ELISA numerical data.xlsx]

## Sheet: Sheet1
		WT			IFNAR1KO			IFNAR2KO
TNF	Expt:	1	2	3	1	2	3	1	2	3
	UT	53.7772	56.0345	48.8694	29.283	31.083	32.7804	29.283	30.9431	33.4977
	DMXAA 50ug/ml	907.059	968.022	1022.59	673.655	741.699	675.449	738.447	694.397	869.23
	P3C	482.055	719.968	827.647	237.468	291.23	391.937	247.212	250.287	464.794
