# Supplementary material for: Noncanonical IRF3 function mediates STING-dependent pro-inflammatory cytokine production in macrophages
Source: EMBO Rep. 2026 May 8;27(11):2865–92. doi: 10.1038/s44319-026-00793-6 (PMC13260819; doi:10.1038/s44319-026-00793-6)
Supplement: Supplementary file 3 — Source data Fig. 2 [file 44319_2026_793_MOESM3_ESM.zip › Figure 2/Fig2D/Fig2D_ELISA numerical data.xlsx]

## Sheet: Sheet1
		Iso Ctrl 1 µg/mL					Iso Ctrl 10 µg/mL					IFNAR1 block Ab Ctrl 1 µg/mL					IFNAR1 block Ab Ctrl 10 µg/mL
	Expt:	1	2	3	4	5	1	2	3	4	5	1	2	3	4	5	1	2	3	4	5
TNF	UT	6.11666	5.1576	4.547	4.8758	0	4.6876	4.7943	5.3436	8.2213	5.439	5.0474	4.3739	5.1945	6.0229	4.2022	8.1157	6.4389	6.0373	0	3.0795
	DMXAA	91.9454	110.89	77.304	163.45	195.32	63.296	97.885	86.245	152.96	151.61	87.527	115.28	68.417	150.71	200.25	191.26	230.66	128.31	314.05	314.62
	2'3'-cGAM(PS)2	50.8286	81.851	72.633	158.86	187.54	51.991	74.654	55.695	148.47	187.54	60.441	106.43	76.563	166.22	165.76	109.02	211.15	129.98	297.46	337.42
	P3C	614.208	933.83	707.51	267.42	523.97	630.93	1254.6	780.77	358.35	474.56	812.75	1553.8	576.34	341.57	510.95	837.85	1196.8	757.39	518.48	539.89
