# Supplementary material for: Noncanonical IRF3 function mediates STING-dependent pro-inflammatory cytokine production in macrophages
Source: EMBO Rep. 2026 May 8;27(11):2865–92. doi: 10.1038/s44319-026-00793-6 (PMC13260819; doi:10.1038/s44319-026-00793-6)
Supplement: Supplementary file 3 — Source data Fig. 2 [file 44319_2026_793_MOESM3_ESM.zip › Figure 2/Fig2C/Fig2C_ELISA numerical data.xlsx]

## Sheet: Sheet1
			WT			Irf3–/–/Irf7–/–
		Expt:	1	2	3	1	2	3
	TNF		UT
		UT	0	2.42124	2.5722	0	2.08958	2.60036
		DMXAA	55.7394	63.441	37.2669	3.67652	2.87885	2.90935
		2'3'-cGAM(PS)2	58.7844	63.2913	41.4167	4.81619	3.76781	2.71516
			IFNb
		UT	3.53378	3.42937	3.58684	2.89407	3.2936	2.58625
		DMXAA	46.7333	41.0938	21.7365	7.13422	3.97434	3.12935
		2'3'-cGAM(PS)2	52.4285	44.1835	22.7488	5.17708	2.77389	3.89832
			IFNa
		UT	6.70596	5.13094	3.31036	3.53378	7.31096	4.01274
		DMXAA	69.3366	127.182	75.3064	7.43054	9.08317	10.4781
		2'3'-cGAM(PS)2	131.375	91.1968	69.6582	8.70608	13.0831	13.7789
