# Supplementary material for: Noncanonical IRF3 function mediates STING-dependent pro-inflammatory cytokine production in macrophages
Source: EMBO Rep. 2026 May 8;27(11):2865–92. doi: 10.1038/s44319-026-00793-6 (PMC13260819; doi:10.1038/s44319-026-00793-6)
Supplement: Supplementary file 3 — Source data Fig. 2 [file 44319_2026_793_MOESM3_ESM.zip › Figure 2/Fig2A-B/Fig2A-B_ELISA numerical data.xlsx]

## Sheet: Sheet1
			Irf3–/–/Irf7–/–			Irf3–/–/Irf7–/–+ GFP-IRF3
Figure:		Expt:	1	2	3	1	2	3
2A	IFNb	UT	3.22715	3.0353	2.63263	3.0592	2.86865	2.60917
		DMXAA	3.15504	2.49223	3.29947	346.973	212.983	332.688
		2'3'-cGAM(PS)2	2.65612	3.32362	5.91753	216.628	180.874	277.606
2B	TNF	UT	10.9207	11.7481	10.8654	14.2099	11.6399	14.6586
		DMXAA	17.5049	13.7285	13.425	37.581	34.5291	43.3548
		2'3'-cGAM(PS)2	17.0516	13.4481	14.0636	34.7836	29.5655	62.4341
