# Supplementary material for: Noncanonical IRF3 function mediates STING-dependent pro-inflammatory cytokine production in macrophages
Source: EMBO Rep. 2026 May 8;27(11):2865–92. doi: 10.1038/s44319-026-00793-6 (PMC13260819; doi:10.1038/s44319-026-00793-6)
Supplement: Supplementary file 4 — Source data Fig. 3 [file 44319_2026_793_MOESM4_ESM.zip]

Archive with 60 entries (54 files):
- Figure 3/
- Figure 3/Fig3E-F/
- __MACOSX/Figure 3/._Fig3E-F
- Figure 3/.DS_Store
- __MACOSX/Figure 3/._.DS_Store
- Figure 3/Fig3A/
- Figure 3/Fig3D/
- Figure 3/Fig3B-C/
- __MACOSX/Figure 3/._Fig3B-C
- Figure 3/Fig3G_cartoon/
- Figure 3/Fig3E-F/.DS_Store
- __MACOSX/Figure 3/Fig3E-F/._.DS_Store
- Figure 3/Fig3E-F/Fig3E-F_ELISA numerical data.xlsx
- __MACOSX/Figure 3/Fig3E-F/._Fig3E-F_ELISA numerical data.xlsx
- Figure 3/Fig3A/.DS_Store
- __MACOSX/Figure 3/Fig3A/._.DS_Store
- Figure 3/Fig3A/WT GFP-IRF3 DMXAA.tif
- __MACOSX/Figure 3/Fig3A/._WT GFP-IRF3 DMXAA.tif
- Figure 3/Fig3A/TBK1 KO GFP-IRF3 UT.tif.tif
- __MACOSX/Figure 3/Fig3A/._TBK1 KO GFP-IRF3 UT.tif.tif
- Figure 3/Fig3A/TBK1 KO GFP-IRF3 cGAMP.tif
- __MACOSX/Figure 3/Fig3A/._TBK1 KO GFP-IRF3 cGAMP.tif
- Figure 3/Fig3A/WT GFP-IRF3 UT.tif
- __MACOSX/Figure 3/Fig3A/._WT GFP-IRF3 UT.tif
- Figure 3/Fig3A/TBK1 KO GFP-IRF3 DMXAA.tif
- __MACOSX/Figure 3/Fig3A/._TBK1 KO GFP-IRF3 DMXAA.tif
- Figure 3/Fig3A/WT GFP-IRF3 cGAMP.tif
- __MACOSX/Figure 3/Fig3A/._WT GFP-IRF3 cGAMP.tif
- Figure 3/Fig3A/Fig3A_uncropped images.pdf
- __MACOSX/Figure 3/Fig3A/._Fig3A_uncropped images.pdf
- Figure 3/Fig3D/P-TBK1.tif
- __MACOSX/Figure 3/Fig3D/._P-TBK1.tif
- Figure 3/Fig3D/GFP IP STING.tif
- __MACOSX/Figure 3/Fig3D/._GFP IP STING.tif
- Figure 3/Fig3D/P-IRF3.tif
- __MACOSX/Figure 3/Fig3D/._P-IRF3.tif
- Figure 3/Fig3D/P-STING.tif
- __MACOSX/Figure 3/Fig3D/._P-STING.tif
- Figure 3/Fig3D/P-p65.tif
- __MACOSX/Figure 3/Fig3D/._P-p65.tif
- Figure 3/Fig3D/TBK1.tif
- __MACOSX/Figure 3/Fig3D/._TBK1.tif
- Figure 3/Fig3D/Fig3D_uncropped blots.pdf
- __MACOSX/Figure 3/Fig3D/._Fig3D_uncropped blots.pdf
- Figure 3/Fig3D/GFP IP TBK1 IB.tif
- __MACOSX/Figure 3/Fig3D/._GFP IP TBK1 IB.tif
- Figure 3/Fig3D/GFP IP IKKe IB.tif
- __MACOSX/Figure 3/Fig3D/._GFP IP IKKe IB.tif
- Figure 3/Fig3D/GFP IP IRF3.tif
- __MACOSX/Figure 3/Fig3D/._GFP IP IRF3.tif
- Figure 3/Fig3D/IRF3.tif
- __MACOSX/Figure 3/Fig3D/._IRF3.tif
- Figure 3/Fig3D/STING.tif
- __MACOSX/Figure 3/Fig3D/._STING.tif
- Figure 3/Fig3D/IKKe.tif
- __MACOSX/Figure 3/Fig3D/._IKKe.tif
- Figure 3/Fig3B-C/.DS_Store
- __MACOSX/Figure 3/Fig3B-C/._.DS_Store
- Figure 3/Fig3B-C/Fig3B-C_ELISA numerical data.xlsx
- __MACOSX/Figure 3/Fig3B-C/._Fig3B-C_ELISA numerical data.xlsx
