# Supplementary material for: Noncanonical IRF3 function mediates STING-dependent pro-inflammatory cytokine production in macrophages
Source: EMBO Rep. 2026 May 8;27(11):2865–92. doi: 10.1038/s44319-026-00793-6 (PMC13260819; doi:10.1038/s44319-026-00793-6)
Supplement: Supplementary file 4 — Source data Fig. 3 [file 44319_2026_793_MOESM4_ESM.zip › Figure 3/Fig3E-F/Fig3E-F_ELISA numerical data.xlsx]

## Sheet: Sheet1
			IRF3KO				IRF3KO GFP-IRF3				IRF3KO GFP-IRF3 S396A
Figure:		Expt:	1	2	3	4	1	2	3	4	1	2	3	4
3E	IFNb	UT	0	0	0	0	0	1.51066	0	0	0	0	0	0
		DMXAA	1.09162	0	16.3345	0	70.5018	26.9407	23.6695	70.9244	13.9377	3.71765	2.05232	18.5539
		2'3'-cGAM(PS)2	0	0	0	14.2491	47.8367	22.397	21.4465	98.441	15.9785	4.9512	1.81144	24.4134
		P3C	0	0	0	0	0.662464	0	0	0	0	0	0	0
3F	TNF	UT	0	5.66948	0	0	0	4.95379	0	1.50746	0	3.32858	0	1.50746
		DMXAA	208.607	79.5063	141.121	212.063	481.498	418.572	557.912	737.919	486.096	234.672	398.599	620.724
		2'3'-cGAM(PS)2	0	12.9755	19.349	72.5938	232.872	78.8946	175.249	344.544	177.132	32.9495	136.158	282.338
		P3C	346.527	447.631	502.736	575.678	537.005	763.33	759.053	766.703	472.072	407.289	890.975	801.528
