# Supplementary material for: Noncanonical IRF3 function mediates STING-dependent pro-inflammatory cytokine production in macrophages
Source: EMBO Rep. 2026 May 8;27(11):2865–92. doi: 10.1038/s44319-026-00793-6 (PMC13260819; doi:10.1038/s44319-026-00793-6)
Supplement: Supplementary file 4 — Source data Fig. 3 [file 44319_2026_793_MOESM4_ESM.zip › Figure 3/Fig3B-C/Fig3B-C_ELISA numerical data.xlsx]

## Sheet: Sheet1
			WT + GFP-IRF3			TBK1KO + GFP-IRF3
Figure:		Expt:	1	2	3	1	2	3
3B	IFNb	UT	0	0.410209	0	0.916362	0	1.37454
		DMXAA	309.132	281.801	322.593	7.6817	9.76505	32.3123
3C	TNF	UT	17.2617	11.9625	11.9593	13.9353	14.7696	11.0553
		DMXAA	1078.1	1119.38	1924.33	579.541	564.137	497.791
