# Supplementary material for: Noncanonical IRF3 function mediates STING-dependent pro-inflammatory cytokine production in macrophages
Source: EMBO Rep. 2026 May 8;27(11):2865–92. doi: 10.1038/s44319-026-00793-6 (PMC13260819; doi:10.1038/s44319-026-00793-6)
Supplement: Supplementary file 5 — Source data Fig. 4 [file 44319_2026_793_MOESM5_ESM.zip]

Archive with 43 entries (39 files):
- Figure 4/
- Figure 4/Fig4B-C/
- __MACOSX/Figure 4/._Fig4B-C
- Figure 4/.DS_Store
- __MACOSX/Figure 4/._.DS_Store
- Figure 4/Fig4A/
- Figure 4/Fig4D/
- Figure 4/Fig4B-C/Fig4B-C_ELISA numerical data.xlsx
- __MACOSX/Figure 4/Fig4B-C/._Fig4B-C_ELISA numerical data.xlsx
- Figure 4/Fig4A/P-TBK1.tif
- __MACOSX/Figure 4/Fig4A/._P-TBK1.tif
- Figure 4/Fig4A/LC3B.tif
- __MACOSX/Figure 4/Fig4A/._LC3B.tif
- Figure 4/Fig4A/P65.tif
- __MACOSX/Figure 4/Fig4A/._P65.tif
- Figure 4/Fig4A/P-IRF3.tif
- __MACOSX/Figure 4/Fig4A/._P-IRF3.tif
- Figure 4/Fig4A/P-STING.tif
- __MACOSX/Figure 4/Fig4A/._P-STING.tif
- Figure 4/Fig4A/P-TEFB.tif
- __MACOSX/Figure 4/Fig4A/._P-TEFB.tif
- Figure 4/Fig4A/ACTIN.tif
- __MACOSX/Figure 4/Fig4A/._ACTIN.tif
- Figure 4/Fig4A/P-p65.tif
- __MACOSX/Figure 4/Fig4A/._P-p65.tif
- Figure 4/Fig4A/TBK1.tif
- __MACOSX/Figure 4/Fig4A/._TBK1.tif
- Figure 4/Fig4A/Fig4A _uncropped blots.pdf
- __MACOSX/Figure 4/Fig4A/._Fig4A _uncropped blots.pdf
- Figure 4/Fig4A/IRF3.tif
- __MACOSX/Figure 4/Fig4A/._IRF3.tif
- Figure 4/Fig4A/STING.tif
- __MACOSX/Figure 4/Fig4A/._STING.tif
- Figure 4/Fig4D/Fig4D_uncropped blots.pdf
- __MACOSX/Figure 4/Fig4D/._Fig4D_uncropped blots.pdf
- Figure 4/Fig4D/GFP IP STING IB.tif
- __MACOSX/Figure 4/Fig4D/._GFP IP STING IB.tif
- Figure 4/Fig4D/GFP IP IRF3 IB.tif
- __MACOSX/Figure 4/Fig4D/._GFP IP IRF3 IB.tif
- Figure 4/Fig4D/GFP IP TBK1 IB.tif
- __MACOSX/Figure 4/Fig4D/._GFP IP TBK1 IB.tif
- Figure 4/Fig4D/GFP IP IKKe IB.tif
- __MACOSX/Figure 4/Fig4D/._GFP IP IKKe IB.tif
