# Supplementary material for: Noncanonical IRF3 function mediates STING-dependent pro-inflammatory cytokine production in macrophages
Source: EMBO Rep. 2026 May 8;27(11):2865–92. doi: 10.1038/s44319-026-00793-6 (PMC13260819; doi:10.1038/s44319-026-00793-6)
Supplement: Supplementary file 5 — Source data Fig. 4 [file 44319_2026_793_MOESM5_ESM.zip › Figure 4/Fig4B-C/Fig4B-C_ELISA numerical data.xlsx]

## Sheet: Sheet1
			HA-STING WT			HA-STING S354A			HA-STING S357A			HA-STING S365A
Figure:		Expt:	1	2	3	1	2	3	1	2	3	1	2	3
4B	IFNb	UT	0	0.859133	0	0	1.14233	0	0	0	0	0	0	0
		DMXAA 2 µg/mL	0	0	0	2.96208	0.74052	0	0	0	0	0	0	0
		DMXAA 10 µg/mL	102.363	50.5057	16.6484	67.7993	33.7892	17.8403	0	31.8739	10.8498	0	0	0
		DMXAA 50 µg/mL	80.0337	38.2839	12.1896	43.3267	22.4513	12.2682	0	24.9931	3.27209	0	0	0
		2'3'-cGAM(PS)2 2.5 µg/mL	10.8073	33.789	17.2051	0	24.219	30.0043	0	23.9491	7.48922	0	0	0
		2'3'-cGAM(PS)2 5 µg/mL	56.6861	73.2388	41.945	32.2462	57.401	64.6484	22.2084	97.9125	35.4514	0	0.554498	0
		2'3'-cGAM(PS)2 20 µg/mL	89.2689	116.111	45.6426	83.1305	108.017	79.1992	51.952	117.934	46.7935	0	5.08268	0
		P3C	0	1.89158	0	0	0.917156	0	0	0	0	0	1.19715	0
4C	TNF
		UT	0	0	0	0	0	0	0	1.16026	0.520736	0	1.40337	1.41145
		DMXAA 2 µg/mL	1.02301	1.13216	0.58743	1.00973	0	3.4006	1.23191	1.21742	1.44882	0	0.56608	0.874803
		DMXAA 10 µg/mL	135.749	137.206	57.7983	133.25	136.676	87.5308	192.31	223.946	106.301	0	82.9638	35.6338
		DMXAA 50 µg/mL	149.525	172.284	69.6697	107.41	150.168	104.873	95.3115	239.663	133.707	0	88.4	22.8288
		2'3'-cGAM(PS)2 2.5 µg/mL	7.6389	10.8685	13.7936	6.0211	11.9881	45.7764	8.9097	50.7056	33.0512	0	1.30702	1.52552
		2'3'-cGAM(PS)2 5 µg/mL	38.8055	42.4136	48.3393	38.7015	50.4945	116.574	50.278	133.321	117.987	0	3.32966	10.5532
		2'3'-cGAM(PS)2 20 µg/mL	104.98	97.36	73.6988	104.445	106.736	211.853	105.965	164.05	179.234	0	22.0956	29.4544
		P3C	86.6725	84.5898	48.2203	86.7135	89.3384	57.3015	67.9945	105.704	63.2298	69.9395	84.857	59.8459
