# Supplementary material for: Noncanonical IRF3 function mediates STING-dependent pro-inflammatory cytokine production in macrophages
Source: EMBO Rep. 2026 May 8;27(11):2865–92. doi: 10.1038/s44319-026-00793-6 (PMC13260819; doi:10.1038/s44319-026-00793-6)
Supplement: Supplementary file 6 — Source data Fig. 5 [file 44319_2026_793_MOESM6_ESM.zip]

Archive with 39 entries (35 files):
- Figure 5/
- Figure 5/.DS_Store
- __MACOSX/Figure 5/._.DS_Store
- Figure 5/Fig5D/
- Figure 5/Fig5C/
- Figure 5/Fig5A-B/
- __MACOSX/Figure 5/._Fig5A-B
- Figure 5/Fig5D/P-cFos.tif
- __MACOSX/Figure 5/Fig5D/._P-cFos.tif
- Figure 5/Fig5D/p65.tif
- __MACOSX/Figure 5/Fig5D/._p65.tif
- Figure 5/Fig5D/ACTIN.tif
- __MACOSX/Figure 5/Fig5D/._ACTIN.tif
- Figure 5/Fig5D/Fig5D_uncropped blots.pdf
- __MACOSX/Figure 5/Fig5D/._Fig5D_uncropped blots.pdf
- Figure 5/Fig5D/P-p65.tif
- __MACOSX/Figure 5/Fig5D/._P-p65.tif
- Figure 5/Fig5D/cFos.tif
- __MACOSX/Figure 5/Fig5D/._cFos.tif
- Figure 5/Fig5D/IRF3.tif
- __MACOSX/Figure 5/Fig5D/._IRF3.tif
- Figure 5/Fig5D/P-ERK1:2.tif
- __MACOSX/Figure 5/Fig5D/._P-ERK1:2.tif
- Figure 5/Fig5D/ERK1:2.tif
- __MACOSX/Figure 5/Fig5D/._ERK1:2.tif
- Figure 5/Fig5C/LAMINA:C.tif
- __MACOSX/Figure 5/Fig5C/._LAMINA:C.tif
- Figure 5/Fig5C/HSP70.tif
- __MACOSX/Figure 5/Fig5C/._HSP70.tif
- Figure 5/Fig5C/Fig5C_uncropped blots.pdf
- __MACOSX/Figure 5/Fig5C/._Fig5C_uncropped blots.pdf
- Figure 5/Fig5C/cJun.tif
- __MACOSX/Figure 5/Fig5C/._cJun.tif
- Figure 5/Fig5C/cFos.tif
- __MACOSX/Figure 5/Fig5C/._cFos.tif
- Figure 5/Fig5C/IRF3.tif
- __MACOSX/Figure 5/Fig5C/._IRF3.tif
- Figure 5/Fig5A-B/Fig5A-B_ELISA numerical data.xlsx
- __MACOSX/Figure 5/Fig5A-B/._Fig5A-B_ELISA numerical data.xlsx
