# Supplementary material for: Noncanonical IRF3 function mediates STING-dependent pro-inflammatory cytokine production in macrophages
Source: EMBO Rep. 2026 May 8;27(11):2865–92. doi: 10.1038/s44319-026-00793-6 (PMC13260819; doi:10.1038/s44319-026-00793-6)
Supplement: Supplementary file 6 — Source data Fig. 5 [file 44319_2026_793_MOESM6_ESM.zip › Figure 5/Fig5A-B/Fig5A-B_ELISA numerical data.xlsx]

## Sheet: Sheet1
			WT			IRF3KO			IRF5KO
Figure:		Expt:	1	2	3	1	2	3	1	2	3
5A	TNF	UT	22.0431	6.60801	4.15468	16.9778	5.29474	8.73037	6.27202	3.94994	20.1848
		DMXAA	781.812	541.879	599.668	212.888	125.516	106.351	647.502	917.21	664.086
		2'3'-cGAM(PS)2	255.159	220.557	260.188	32.9669	25.4599	65.0143	397.585	578.047	368.855
		R848	1005.16	609.03	559.15	1320.89	649.297	623.404	254.093	269.231	253.826
5B	IFNb	UT	0	0	0	0	0	0	0	0	3.65871
		DMXAA	63.1678	104.007	156.638	12.8603	0	0	376.961	520.622	310.133
		2'3'-cGAM(PS)2	39.6312	107.223	149.784	0	0	0	293.952	493.557	318.329
		R848	0	1.93476	3.4039	0	0	0	0	24.4063	0
